# Supplementary material for: Assessment of the Second-Order Statically Screened Exchange Correction to the Random Phase Approximation for Correlation Energies
Source: J Chem Theory Comput. 2022 Sep 23;18(10):5948–65. doi: 10.1021/acs.jctc.2c00366 (PMC9558381; doi:10.1021/acs.jctc.2c00366)
Supplement: Supplementary file 1 — ct2c00366_si_001.xlsx [file ct2c00366_si_001.xlsx]

## Sheet: BH76_PBE0HF50_rpa8
0	2	82.6	87.03	85.6	84.57	4.43	3	1.97
1	3	42.1	42.28	42.33	42.36	0.18	0.23	0.26
2	4	42.1	42.28	42.33	42.36	0.18	0.23	0.26
3	5	17.8	19.86	20.67	21.26	2.06	2.87	3.46
4	6	17.8	19.86	20.67	21.26	2.06	2.87	3.46
5	7	30.5	32.44	32.37	32.32	1.94	1.87	1.82
6	8	56.9	54.55	55.82	56.75	-2.35	-1.08	-0.15
7	9	1.5	3.14	3.65	4.02	1.64	2.15	2.52
8	10	104.8	108.83	109.72	110.36	4.03	4.92	5.56
9	11	7.1	5.82	5.61	5.45	-1.28	-1.49	-1.65
10	12	59.8	60.62	59.6	58.85	0.82	-0.2	-0.95
11	13	-0.6	-4.32	-4.27	-4.24	-3.72	-3.67	-3.64
12	14	-0.6	-4.32	-4.27	-4.24	-3.72	-3.67	-3.64
13	15	13.4	12.83	12.54	12.32	-0.57	-0.86	-1.08
14	16	13.4	12.83	12.54	12.32	-0.57	-0.86	-1.08
15	17	2.5	2.94	2.35	1.93	0.44	-0.15	-0.57
16	18	2.5	2.94	2.35	1.93	0.44	-0.15	-0.57
17	19	13.5	14.08	13.91	13.78	0.58	0.41	0.28
18	20	13.5	14.08	13.91	13.78	0.58	0.41	0.28
19	21	-12.3	-14.82	-15.28	-15.61	-2.52	-2.98	-3.31
20	22	19.8	18.81	19.25	19.57	-0.99	-0.55	-0.23
21	23	3.5	3.47	3.08	2.8	-0.03	-0.42	-0.7
22	24	29.6	29.46	29.74	29.95	-0.14	0.14	0.35
23	25	-2.7	-6.24	-5.18	-4.41	-3.54	-2.48	-1.71
24	26	17.6	13.96	14.22	14.41	-3.64	-3.38	-3.19
25	27	11	10.17	10.34	10.47	-0.83	-0.66	-0.53
26	28	47.7	50.61	48.06	46.2	2.91	0.36	-1.5
27	29	14.6	16.92	16.07	15.45	2.32	1.47	0.85
28	30	10.9	12.18	12.33	12.45	1.28	1.43	1.55
29	31	3.2	4.86	4.15	3.64	1.66	0.95	0.44
30	32	22.8	23.5	23.49	23.48	0.7	0.69	0.68
31	33	2	3.73	3.56	3.44	1.73	1.56	1.44
32	34	42	45.34	44.47	43.83	3.34	2.47	1.83
33	35	6.4	7.93	7.53	7.23	1.53	1.13	0.83
34	36	33	37.11	35.53	34.37	4.11	2.53	1.37
35	37	48.1	47.75	48.3	48.7	-0.35	0.2	0.6
36	38	33	33.72	33.72	33.72	0.72	0.72	0.72
37	39	6.1	6.27	6.03	5.85	0.17	-0.07	-0.25
38	40	8	7.09	9.09	10.54	-0.91	1.09	2.54
39	41	5.2	6.89	6.73	6.6	1.69	1.53	1.4
40	42	21.6	21.89	21.34	20.94	0.29	-0.26	-0.66
41	43	11.9	12.22	13.34	14.16	0.32	1.44	2.26
42	44	15	17.19	17.07	16.99	2.19	2.07	1.99
43	45	6.3	7.55	7.05	6.69	1.25	0.75	0.39
44	46	9.5	17.58	17.94	18.2	8.08	8.44	8.7
45	47	9.7	12.11	11.82	11.61	2.41	2.12	1.91
46	48	9.7	12.11	11.82	11.61	2.41	2.12	1.91
47	49	3.4	4.29	3.91	3.63	0.89	0.51	0.23
48	50	13.7	13.37	13.38	13.39	-0.33	-0.32	-0.31
49	51	1.8	1.6	2.01	2.31	-0.2	0.21	0.51
50	52	6.8	7.39	8.8	9.82	0.59	2	3.02
51	53	3.5	4.55	4.31	4.14	1.05	0.81	0.64
52	54	20.4	17.37	18.45	19.24	-3.03	-1.95	-1.16
53	55	1.6	1.51	2.13	2.57	-0.09	0.53	0.97
54	56	33.8	31.46	30.83	30.38	-2.34	-2.97	-3.42
55	57	14.4	15.77	14.59	13.72	1.37	0.19	-0.68
56	58	8.9	7.37	7.39	7.41	-1.53	-1.51	-1.49
57	59	2.9	4.81	4.63	4.5	1.91	1.73	1.6
58	60	24.7	23.56	25.17	26.34	-1.14	0.47	1.64
59	61	10.9	11.52	11.21	10.98	0.62	0.31	0.08
60	62	13.2	14.95	14.67	14.47	1.75	1.47	1.27
61	63	3.9	5.81	5.59	5.44	1.91	1.69	1.54
62	64	17.2	16.04	18.02	19.47	-1.16	0.82	2.27
63	65	10.4	12.38	11	9.99	1.98	0.6	-0.41
64	66	9.9	9.78	10.59	11.19	-0.12	0.69	1.29
65	67	8.9	8.68	9.25	9.66	-0.22	0.35	0.76
66	68	22	23.78	23.87	23.94	1.78	1.87	1.94
67	69	9.8	8.84	9.91	10.69	-0.96	0.11	0.89
68	70	19.4	21.16	21.28	21.37	1.76	1.88	1.97
69	71	11.3	12.64	13.13	13.48	1.34	1.83	2.18
70	72	17.8	16.37	17.79	18.82	-1.43	-0.01	1.02
71	73	13.9	15.42	15.69	15.89	1.52	1.79	1.99
72	74	16.9	16.37	17.1	17.64	-0.53	0.2	0.74
73	75	39.7	42.59	42.91	43.15	2.89	3.21	3.45
74	76	39.7	42.59	42.91	43.15	2.89	3.21	3.45
75	1.57 = ( -1.66 percent) ( 76.00)

## Sheet: BH76_PBE0HF50_sossx8
0	2	82.6	85.85	88.58	90.57	3.25	5.98	7.97
1	3	42.1	41.89	41.56	41.31	-0.21	-0.54	-0.79
2	4	42.1	41.89	41.56	41.31	-0.21	-0.54	-0.79
3	5	17.8	18.26	18.48	18.64	0.46	0.68	0.84
4	6	17.8	18.26	18.48	18.64	0.46	0.68	0.84
5	7	30.5	31.34	30.85	30.49	0.84	0.35	-0.01
6	8	56.9	47.04	47.09	47.12	-9.86	-9.81	-9.78
7	9	1.5	6.41	10.14	12.87	4.91	8.64	11.37
8	10	104.8	102.03	101.66	101.39	-2.77	-3.14	-3.41
9	11	7.1	2.49	1.88	1.43	-4.61	-5.22	-5.67
10	12	59.8	61.89	59.41	57.6	2.09	-0.39	-2.2
11	13	-0.6	-11.96	-12.7	-13.24	-11.36	-12.1	-12.64
12	14	-0.6	-11.96	-12.7	-13.24	-11.36	-12.1	-12.64
13	15	13.4	5.36	3.88	2.8	-8.04	-9.52	-10.6
14	16	13.4	5.36	3.88	2.8	-8.04	-9.52	-10.6
15	17	2.5	-6.43	-17.29	-25.21	-8.93	-19.79	-27.71
16	18	2.5	-6.43	-17.29	-25.21	-8.93	-19.79	-27.71
17	19	13.5	5.72	-3.1	-9.54	-7.78	-16.6	-23.04
18	20	13.5	5.72	-3.1	-9.54	-7.78	-16.6	-23.04
19	21	-12.3	-19.16	-19.83	-20.32	-6.86	-7.53	-8.02
20	22	19.8	19.28	17.63	16.42	-0.52	-2.17	-3.38
21	23	3.5	0.39	-0.68	-1.45	-3.11	-4.18	-4.95
22	24	29.6	29.96	29.45	29.07	0.36	-0.15	-0.53
23	25	-2.7	-7.91	-6.52	-5.51	-5.21	-3.82	-2.81
24	26	17.6	12.17	12.57	12.86	-5.43	-5.03	-4.74
25	27	11	8.96	9.32	9.59	-2.04	-1.68	-1.41
26	28	47.7	54.29	51.88	50.13	6.59	4.18	2.43
27	29	14.6	19.54	22.72	25.04	4.94	8.12	10.44
28	30	10.9	13.6	14.44	15.04	2.7	3.54	4.14
29	31	3.2	1.77	0.85	0.18	-1.43	-2.35	-3.02
30	32	22.8	25.19	25.55	25.82	2.39	2.75	3.02
31	33	2	5.67	8.61	10.75	3.67	6.61	8.75
32	34	42	44.55	43.58	42.87	2.55	1.58	0.87
33	35	6.4	7.35	10.17	12.23	0.95	3.77	5.83
34	36	33	40.91	39.83	39.04	7.91	6.83	6.04
35	37	48.1	45.22	45.42	45.56	-2.88	-2.68	-2.54
36	38	33	31.87	31.65	31.49	-1.13	-1.35	-1.51
37	39	6.1	5.33	4.75	4.33	-0.77	-1.35	-1.77
38	40	8	5.26	5.16	5.08	-2.74	-2.84	-2.92
39	41	5.2	2.82	2.39	2.07	-2.38	-2.81	-3.13
40	42	21.6	20.2	19.4	18.83	-1.4	-2.2	-2.77
41	43	11.9	10.07	10.52	10.85	-1.83	-1.38	-1.05
42	44	15	15.9	18.36	20.15	0.9	3.36	5.15
43	45	6.3	4.47	6.79	8.49	-1.83	0.49	2.19
44	46	9.5	16.01	15.97	15.94	6.51	6.47	6.44
45	47	9.7	9.89	9.26	8.81	0.19	-0.44	-0.89
46	48	9.7	9.89	9.26	8.81	0.19	-0.44	-0.89
47	49	3.4	-1.54	-2.29	-2.84	-4.94	-5.69	-6.24
48	50	13.7	8.02	7.53	7.17	-5.68	-6.17	-6.53
49	51	1.8	0.09	-0.1	-0.24	-1.71	-1.9	-2.04
50	52	6.8	5.86	8.15	9.82	-0.94	1.35	3.02
51	53	3.5	5.77	8.97	11.31	2.27	5.47	7.81
52	54	20.4	12.17	12.5	12.74	-8.23	-7.9	-7.66
53	55	1.6	-1.65	-1.24	-0.95	-3.25	-2.84	-2.55
54	56	33.8	30.27	29.36	28.7	-3.53	-4.44	-5.1
55	57	14.4	12.91	14.84	16.24	-1.49	0.44	1.84
56	58	8.9	4.75	4.47	4.26	-4.15	-4.43	-4.64
57	59	2.9	1.8	1.27	0.88	-1.1	-1.63	-2.02
58	60	24.7	19.64	20.62	21.34	-5.06	-4.08	-3.36
59	61	10.9	10.53	9.98	9.58	-0.37	-0.92	-1.32
60	62	13.2	12.85	12.5	12.25	-0.35	-0.7	-0.95
61	63	3.9	3.44	2.88	2.46	-0.46	-1.02	-1.44
62	64	17.2	12.22	13.49	14.41	-4.98	-3.71	-2.79
63	65	10.4	9.17	7.94	7.04	-1.23	-2.46	-3.36
64	66	9.9	6.78	5.81	5.11	-3.12	-4.09	-4.79
65	67	8.9	4.8	4.83	4.85	-4.1	-4.07	-4.05
66	68	22	18.99	21.54	23.41	-3.01	-0.46	1.41
67	69	9.8	1.47	1.74	1.94	-8.33	-8.06	-7.86
68	70	19.4	20.79	24.1	26.51	1.39	4.7	7.11
69	71	11.3	13.11	16.69	19.31	1.81	5.39	8.01
70	72	17.8	9.95	10.4	10.72	-7.85	-7.4	-7.08
71	73	13.9	11.35	14.14	16.17	-2.55	0.24	2.27
72	74	16.9	13.33	13.49	13.61	-3.57	-3.41	-3.29
73	75	39.7	30.4	24.07	19.44	-9.3	-15.63	-20.26
74	76	39.7	30.4	24.07	19.44	-9.3	-15.63	-20.26
75	5.84 = ( 27.03 percent) ( 76.00)

## Sheet: BH76_PBE0_rpa8
0	2	82.6	84.23	82.71	81.6	1.63	0.11	-1
1	3	42.1	40.3	40.27	40.25	-1.8	-1.83	-1.85
2	4	42.1	40.3	40.27	40.25	-1.8	-1.83	-1.85
3	5	17.8	18.58	19.36	19.93	0.78	1.56	2.13
4	6	17.8	18.58	19.36	19.93	0.78	1.56	2.13
5	7	30.5	30.08	29.95	29.86	-0.42	-0.55	-0.64
6	8	56.9	52.51	53.79	54.72	-4.39	-3.11	-2.18
7	9	1.5	0.94	1.46	1.83	-0.56	-0.04	0.33
8	10	104.8	103.58	104.37	104.94	-1.22	-0.43	0.14
9	11	7.1	3.69	3.39	3.17	-3.41	-3.71	-3.93
10	12	59.8	57.44	56.21	55.31	-2.36	-3.59	-4.49
11	13	-0.6	-5.49	-5.39	-5.32	-4.89	-4.79	-4.72
12	14	-0.6	-5.49	-5.39	-5.32	-4.89	-4.79	-4.72
13	15	13.4	11.56	11.31	11.12	-1.84	-2.09	-2.28
14	16	13.4	11.56	11.31	11.12	-1.84	-2.09	-2.28
15	17	2.5	1.88	1.38	1.02	-0.62	-1.12	-1.48
16	18	2.5	1.88	1.38	1.02	-0.62	-1.12	-1.48
17	19	13.5	12.97	12.91	12.87	-0.53	-0.59	-0.63
18	20	13.5	12.97	12.91	12.87	-0.53	-0.59	-0.63
19	21	-12.3	-15.25	-15.8	-16.21	-2.95	-3.5	-3.91
20	22	19.8	16.91	17.49	17.91	-2.89	-2.31	-1.89
21	23	3.5	2.75	2.27	1.93	-0.75	-1.23	-1.57
22	24	29.6	27.67	28.2	28.59	-1.93	-1.4	-1.01
23	25	-2.7	-7.57	-6.33	-5.43	-4.87	-3.63	-2.73
24	26	17.6	12.42	12.45	12.46	-5.18	-5.15	-5.14
25	27	11	8.81	9.19	9.47	-2.19	-1.81	-1.53
26	28	47.7	49.16	46.4	44.39	1.46	-1.3	-3.31
27	29	14.6	15.68	14.81	14.18	1.08	0.21	-0.42
28	30	10.9	11.56	11.73	11.86	0.66	0.83	0.96
29	31	3.2	4.68	3.94	3.39	1.48	0.74	0.19
30	32	22.8	23.7	23.64	23.58	0.9	0.84	0.78
31	33	2	3.28	3.09	2.95	1.28	1.09	0.95
32	34	42	44.29	43.42	42.78	2.29	1.42	0.78
33	35	6.4	7.32	6.93	6.64	0.92	0.53	0.24
34	36	33	35.88	34.2	32.98	2.88	1.2	-0.02
35	37	48.1	46.97	47.52	47.92	-1.13	-0.58	-0.18
36	38	33	32.65	32.71	32.75	-0.35	-0.29	-0.25
37	39	6.1	5.35	5.06	4.85	-0.75	-1.04	-1.25
38	40	8	6.86	8.67	9.98	-1.14	0.67	1.98
39	41	5.2	5.79	5.53	5.34	0.59	0.33	0.14
40	42	21.6	20.27	19.66	19.22	-1.33	-1.94	-2.38
41	43	11.9	11.52	12.74	13.64	-0.38	0.84	1.74
42	44	15	16.11	15.96	15.84	1.11	0.96	0.84
43	45	6.3	6.03	5.45	5.03	-0.27	-0.85	-1.27
44	46	9.5	15.91	16.37	16.71	6.41	6.87	7.21
45	47	9.7	11.31	11	10.77	1.61	1.3	1.07
46	48	9.7	11.31	11	10.77	1.61	1.3	1.07
47	49	3.4	1.63	1.2	0.89	-1.77	-2.2	-2.51
48	50	13.7	10.81	10.83	10.85	-2.89	-2.87	-2.85
49	51	1.8	0.79	1.26	1.6	-1.01	-0.54	-0.2
50	52	6.8	6.89	8.08	8.94	0.09	1.28	2.14
51	53	3.5	3.12	2.83	2.62	-0.38	-0.67	-0.88
52	54	20.4	15.75	16.95	17.83	-4.65	-3.45	-2.57
53	55	1.6	0.44	0.94	1.31	-1.16	-0.66	-0.29
54	56	33.8	29.93	29.28	28.81	-3.87	-4.52	-4.99
55	57	14.4	14.19	12.87	11.9	-0.21	-1.53	-2.5
56	58	8.9	6.19	6.26	6.31	-2.71	-2.64	-2.59
57	59	2.9	4.15	3.95	3.8	1.25	1.05	0.9
58	60	24.7	23.38	25.15	26.45	-1.32	0.45	1.75
59	61	10.9	10.19	9.81	9.53	-0.71	-1.09	-1.37
60	62	13.2	13.59	13.2	12.92	0.39	0	-0.28
61	63	3.9	5.06	4.84	4.68	1.16	0.94	0.78
62	64	17.2	15.61	17.8	19.41	-1.59	0.6	2.21
63	65	10.4	9.49	8.05	7	-0.91	-2.35	-3.4
64	66	9.9	7.59	8.26	8.75	-2.31	-1.64	-1.15
65	67	8.9	7.53	8.16	8.62	-1.37	-0.74	-0.28
66	68	22	22.46	22.52	22.56	0.46	0.52	0.56
67	69	9.8	7.69	8.84	9.67	-2.11	-0.96	-0.13
68	70	19.4	19.87	19.98	20.06	0.47	0.58	0.66
69	71	11.3	11.41	11.91	12.28	0.11	0.61	0.98
70	72	17.8	14.86	16.41	17.53	-2.94	-1.39	-0.27
71	73	13.9	14.14	14.4	14.59	0.24	0.5	0.69
72	74	16.9	14.84	15.69	16.31	-2.06	-1.21	-0.59
73	75	39.7	41.01	41.38	41.65	1.31	1.68	1.95
74	76	39.7	41.01	41.38	41.65	1.31	1.68	1.95
75	1.65 = ( -8.05 percent) ( 76.00)

## Sheet: BH76_PBE0_sosex8
0	2	82.6	85.71	88.61	90.72	3.11	6.01	8.12
1	3	42.1	44.51	43.92	43.49	2.41	1.82	1.39
2	4	42.1	44.51	43.92	43.49	2.41	1.82	1.39
3	5	17.8	18.55	18.58	18.6	0.75	0.78	0.8
4	6	17.8	18.55	18.58	18.6	0.75	0.78	0.8
5	7	30.5	34.53	33.85	33.36	4.03	3.35	2.86
6	8	56.9	46.43	45.99	45.67	-10.47	-10.91	-11.23
7	9	1.5	7.43	11.39	14.29	5.93	9.89	12.79
8	10	104.8	104.5	103.35	102.5	-0.3	-1.45	-2.3
9	11	7.1	2.56	1.42	0.59	-4.54	-5.68	-6.51
10	12	59.8	64.78	61.7	59.46	4.98	1.9	-0.34
11	13	-0.6	-13.56	-15.03	-16.1	-12.96	-14.43	-15.5
12	14	-0.6	-13.56	-15.03	-16.1	-12.96	-14.43	-15.5
13	15	13.4	3.4	1.79	0.62	-10	-11.61	-12.78
14	16	13.4	3.4	1.79	0.62	-10	-11.61	-12.78
15	17	2.5	-10.44	-22.07	-30.55	-12.94	-24.57	-33.05
16	18	2.5	-10.44	-22.07	-30.55	-12.94	-24.57	-33.05
17	19	13.5	2.09	-7.13	-13.85	-11.41	-20.63	-27.35
18	20	13.5	2.09	-7.13	-13.85	-11.41	-20.63	-27.35
19	21	-12.3	-15.7	-16.9	-17.77	-3.4	-4.6	-5.47
20	22	19.8	25.87	23.96	22.57	6.07	4.16	2.77
21	23	3.5	3.07	2.18	1.53	-0.43	-1.32	-1.97
22	24	29.6	36.91	36.8	36.72	7.31	7.2	7.12
23	25	-2.7	-6.34	-5.59	-5.04	-3.64	-2.89	-2.34
24	26	17.6	14.57	14.02	13.61	-3.03	-3.58	-3.99
25	27	11	10.8	11	11.14	-0.2	0	0.14
26	28	47.7	62.29	59.82	58.01	14.59	12.12	10.31
27	29	14.6	19.87	23.4	25.98	5.27	8.8	11.38
28	30	10.9	13.66	13.75	13.82	2.76	2.85	2.92
29	31	3.2	0.96	-0.09	-0.86	-2.24	-3.29	-4.06
30	32	22.8	25.77	26.14	26.41	2.97	3.34	3.61
31	33	2	4.97	8.49	11.06	2.97	6.49	9.06
32	34	42	45.99	45.27	44.74	3.99	3.27	2.74
33	35	6.4	4.29	7.35	9.58	-2.11	0.95	3.18
34	36	33	44.78	43.79	43.07	11.78	10.79	10.07
35	37	48.1	42.98	43.07	43.13	-5.12	-5.03	-4.97
36	38	33	31.12	30.85	30.66	-1.88	-2.15	-2.34
37	39	6.1	6.28	5.62	5.14	0.18	-0.48	-0.96
38	40	8	4.61	4.06	3.67	-3.39	-3.94	-4.33
39	41	5.2	1.61	0.91	0.4	-3.59	-4.29	-4.8
40	42	21.6	20.66	19.76	19.1	-0.94	-1.84	-2.5
41	43	11.9	9.28	9.56	9.76	-2.62	-2.34	-2.14
42	44	15	16.2	16.55	16.8	1.2	1.55	1.8
43	45	6.3	2.64	2.67	2.69	-3.66	-3.63	-3.61
44	46	9.5	14.78	14.53	14.35	5.28	5.03	4.85
45	47	9.7	9.57	8.86	8.35	-0.13	-0.84	-1.35
46	48	9.7	9.57	8.86	8.35	-0.13	-0.84	-1.35
47	49	3.4	-2.76	-3.87	-4.68	-6.16	-7.27	-8.08
48	50	13.7	6.66	5.86	5.28	-7.04	-7.84	-8.42
49	51	1.8	-0.26	-0.5	-0.68	-2.06	-2.3	-2.48
50	52	6.8	4.99	4.93	4.89	-1.81	-1.87	-1.91
51	53	3.5	5.42	8.86	11.38	1.92	5.36	7.88
52	54	20.4	9.83	9.97	10.07	-10.57	-10.43	-10.33
53	55	1.6	2.28	2.29	2.3	0.68	0.69	0.7
54	56	33.8	34.82	33.99	33.38	1.02	0.19	-0.42
55	57	14.4	14.36	13.91	13.58	-0.04	-0.49	-0.82
56	58	8.9	5.7	5.27	4.95	-3.2	-3.63	-3.95
57	59	2.9	1.18	0.55	0.08	-1.72	-2.35	-2.82
58	60	24.7	17.74	18.58	19.19	-6.96	-6.12	-5.51
59	61	10.9	12	11.33	10.84	1.1	0.43	-0.06
60	62	13.2	13.74	12.98	12.43	0.54	-0.22	-0.77
61	63	3.9	3.03	2.39	1.92	-0.87	-1.51	-1.98
62	64	17.2	9.87	10.91	11.67	-7.33	-6.29	-5.53
63	65	10.4	10.29	8.62	7.4	-0.11	-1.78	-3
64	66	9.9	6.88	5.41	4.34	-3.02	-4.49	-5.56
65	67	8.9	4.55	4.38	4.27	-4.35	-4.52	-4.63
66	68	22	18.2	18.54	18.78	-3.8	-3.46	-3.22
67	69	9.8	-3.06	-3.15	-3.22	-12.86	-12.95	-13.02
68	70	19.4	18.31	21.76	24.27	-1.09	2.36	4.87
69	71	11.3	11.08	14.88	17.66	-0.22	3.58	6.36
70	72	17.8	6.07	6.25	6.38	-11.73	-11.55	-11.42
71	73	13.9	9.4	9.91	10.28	-4.5	-3.99	-3.62
72	74	16.9	12.11	12.04	11.98	-4.79	-4.86	-4.92
73	75	39.7	26.44	18.89	13.37	-13.26	-20.81	-26.33
74	76	39.7	26.44	18.89	13.37	-13.26	-20.81	-26.33
75	6.84 = ( 25.05 percent) ( 76.00)

## Sheet: BH76_PBE0_sossx8
0	2	82.6	82.94	85.7	87.71	0.34	3.1	5.11
1	3	42.1	39.64	39.23	38.93	-2.46	-2.87	-3.17
2	4	42.1	39.64	39.23	38.93	-2.46	-2.87	-3.17
3	5	17.8	16.74	16.91	17.03	-1.06	-0.89	-0.77
4	6	17.8	16.74	16.91	17.03	-1.06	-0.89	-0.77
5	7	30.5	29.04	28.47	28.06	-1.46	-2.03	-2.44
6	8	56.9	45.07	45.11	45.13	-11.83	-11.79	-11.77
7	9	1.5	4.28	7.94	10.61	2.78	6.44	9.11
8	10	104.8	96.28	95.52	94.97	-8.52	-9.28	-9.83
9	11	7.1	-1.24	-2.16	-2.83	-8.34	-9.26	-9.93
10	12	59.8	56.24	54.19	52.69	-3.56	-5.61	-7.11
11	13	-0.6	-13.2	-13.74	-14.14	-12.6	-13.14	-13.54
12	14	-0.6	-13.2	-13.74	-14.14	-12.6	-13.14	-13.54
13	15	13.4	4.7	3.5	2.63	-8.7	-9.9	-10.77
14	16	13.4	4.7	3.5	2.63	-8.7	-9.9	-10.77
15	17	2.5	-7.94	-18.14	-25.58	-10.44	-20.64	-28.08
16	18	2.5	-7.94	-18.14	-25.58	-10.44	-20.64	-28.08
17	19	13.5	4.56	-3.62	-9.59	-8.94	-17.12	-23.09
18	20	13.5	4.56	-3.62	-9.59	-8.94	-17.12	-23.09
19	21	-12.3	-17.51	-17.97	-18.3	-5.21	-5.67	-6
20	22	19.8	19.15	18.06	17.26	-0.65	-1.74	-2.54
21	23	3.5	2.13	1.41	0.89	-1.37	-2.09	-2.61
22	24	29.6	30.53	30.97	31.29	0.93	1.37	1.69
23	25	-2.7	-9.04	-7.43	-6.25	-6.34	-4.73	-3.55
24	26	17.6	10.6	10.7	10.78	-7	-6.9	-6.82
25	27	11	8.38	8.94	9.35	-2.62	-2.06	-1.65
26	28	47.7	54.66	52.08	50.19	6.96	4.38	2.49
27	29	14.6	18.38	21.64	24.01	3.78	7.04	9.41
28	30	10.9	12.16	12.28	12.37	1.26	1.38	1.47
29	31	3.2	1.39	0.42	-0.3	-1.81	-2.78	-3.5
30	32	22.8	25.22	25.53	25.75	2.42	2.73	2.95
31	33	2	5.35	8.52	10.84	3.35	6.52	8.84
32	34	42	43.66	42.89	42.33	1.66	0.89	0.33
33	35	6.4	6.57	9.44	11.52	0.17	3.04	5.12
34	36	33	39.75	38.54	37.66	6.75	5.54	4.66
35	37	48.1	44.39	44.59	44.74	-3.71	-3.51	-3.36
36	38	33	30.88	30.72	30.61	-2.12	-2.28	-2.39
37	39	6.1	4.18	3.5	3	-1.92	-2.6	-3.1
38	40	8	4.79	5.38	5.81	-3.21	-2.62	-2.19
39	41	5.2	1.01	0.45	0.04	-4.19	-4.75	-5.16
40	42	21.6	17.99	17.08	16.42	-3.61	-4.52	-5.18
41	43	11.9	9.26	9.78	10.16	-2.64	-2.12	-1.74
42	44	15	14.61	14.71	14.78	-0.39	-0.29	-0.22
43	45	6.3	1.43	1.33	1.25	-4.87	-4.97	-5.05
44	46	9.5	13.06	13.03	13	3.56	3.53	3.5
45	47	9.7	8.98	8.31	7.83	-0.72	-1.39	-1.87
46	48	9.7	8.98	8.31	7.83	-0.72	-1.39	-1.87
47	49	3.4	-5.75	-6.59	-7.2	-9.15	-9.99	-10.6
48	50	13.7	4.01	3.45	3.05	-9.69	-10.25	-10.65
49	51	1.8	-0.87	-0.92	-0.95	-2.67	-2.72	-2.75
50	52	6.8	5.09	5.9	6.49	-1.71	-0.9	-0.31
51	53	3.5	3.83	7.03	9.36	0.33	3.53	5.86
52	54	20.4	10.02	10.42	10.71	-10.38	-9.98	-9.69
53	55	1.6	-1.51	-1.38	-1.29	-3.11	-2.98	-2.89
54	56	33.8	30.17	29.23	28.53	-3.63	-4.57	-5.27
55	57	14.4	11.43	10.81	10.35	-2.97	-3.59	-4.05
56	58	8.9	3.91	3.69	3.52	-4.99	-5.21	-5.38
57	59	2.9	1.04	0.48	0.07	-1.86	-2.42	-2.83
58	60	24.7	19.39	20.52	21.35	-5.31	-4.18	-3.35
59	61	10.9	8.92	8.26	7.79	-1.98	-2.64	-3.11
60	62	13.2	11.08	10.45	9.99	-2.12	-2.75	-3.21
61	63	3.9	2.52	1.93	1.5	-1.38	-1.97	-2.4
62	64	17.2	11.69	13.15	14.22	-5.51	-4.05	-2.98
63	65	10.4	5.18	3.67	2.57	-5.22	-6.73	-7.83
64	66	9.9	3.62	3.36	3.17	-6.28	-6.54	-6.73
65	67	8.9	4.1	4.2	4.27	-4.8	-4.7	-4.63
66	68	22	17.94	18.2	18.38	-4.06	-3.8	-3.62
67	69	9.8	-0.61	-0.35	-0.17	-10.41	-10.15	-9.97
68	70	19.4	18.69	21.96	24.34	-0.71	2.56	4.94
69	71	11.3	11.14	14.77	17.41	-0.16	3.47	6.11
70	72	17.8	7.57	8.11	8.51	-10.23	-9.69	-9.29
71	73	13.9	9.47	9.91	10.23	-4.43	-3.99	-3.67
72	74	16.9	11.35	11.56	11.72	-5.55	-5.34	-5.18
73	75	39.7	28.82	22.1	17.19	-10.88	-17.6	-22.51
74	76	39.7	28.82	22.1	17.19	-10.88	-17.6	-22.51
75	6.58 = ( 27.49 percent) ( 76.00)

## Sheet: BH76_PBE_rpa8
0	2	82.6	83.24	81.52	80.28	0.64	-1.08	-2.32
1	3	42.1	37.63	37.5	37.4	-4.47	-4.6	-4.7
2	4	42.1	37.63	37.5	37.4	-4.47	-4.6	-4.7
3	5	17.8	17.09	17.83	18.38	-0.71	0.03	0.58
4	6	17.8	17.09	17.83	18.38	-0.71	0.03	0.58
5	7	30.5	26.91	26.7	26.55	-3.59	-3.8	-3.95
6	8	56.9	50.03	51.26	52.16	-6.87	-5.64	-4.74
7	9	1.5	-0.68	-0.23	0.1	-2.18	-1.73	-1.4
8	10	104.8	100.85	101.38	101.76	-3.95	-3.42	-3.04
9	11	7.1	1.29	0.86	0.55	-5.81	-6.24	-6.55
10	12	59.8	55.98	54.57	53.54	-3.82	-5.23	-6.26
11	13	-0.6	-6.46	-6.24	-6.09	-5.86	-5.64	-5.49
12	14	-0.6	-6.46	-6.24	-6.09	-5.86	-5.64	-5.49
13	15	13.4	9.56	9.55	9.54	-3.84	-3.85	-3.86
14	16	13.4	9.56	9.55	9.54	-3.84	-3.85	-3.86
15	17	2.5	0.73	0.65	0.58	-1.77	-1.85	-1.92
16	18	2.5	0.73	0.65	0.58	-1.77	-1.85	-1.92
17	19	13.5	11.26	11.47	11.62	-2.24	-2.03	-1.88
18	20	13.5	11.26	11.47	11.62	-2.24	-2.03	-1.88
19	21	-12.3	-15.31	-15.87	-16.29	-3.01	-3.57	-3.99
20	22	19.8	14.81	15.9	16.7	-4.99	-3.9	-3.1
21	23	3.5	1.29	0.91	0.64	-2.21	-2.59	-2.86
22	24	29.6	25.45	26.4	27.1	-4.15	-3.2	-2.5
23	25	-2.7	-8.71	-7.26	-6.21	-6.01	-4.56	-3.51
24	26	17.6	10.96	11.03	11.09	-6.64	-6.57	-6.51
25	27	11	6.96	7.74	8.31	-4.04	-3.26	-2.69
26	28	47.7	47.05	44.22	42.16	-0.65	-3.48	-5.54
27	29	14.6	14.35	13.48	12.84	-0.25	-1.12	-1.76
28	30	10.9	10.78	10.96	11.09	-0.12	0.06	0.19
29	31	3.2	4.56	3.74	3.14	1.36	0.54	-0.06
30	32	22.8	23.76	23.61	23.5	0.96	0.81	0.7
31	33	2	2.94	2.73	2.58	0.94	0.73	0.58
32	34	42	42.85	42	41.38	0.85	0	-0.62
33	35	6.4	7.01	6.66	6.41	0.61	0.26	0.01
34	36	33	34.14	32.42	31.16	1.14	-0.58	-1.84
35	37	48.1	45.77	46.35	46.77	-2.33	-1.75	-1.33
36	38	33	31.23	31.4	31.51	-1.77	-1.6	-1.49
37	39	6.1	3.98	3.61	3.34	-2.12	-2.49	-2.76
38	40	8	9.26	11.07	12.38	1.26	3.07	4.38
39	41	5.2	5.89	5.48	5.18	0.69	0.28	-0.02
40	42	21.6	17.91	17.23	16.73	-3.69	-4.37	-4.87
41	43	11.9	10.88	12.21	13.19	-1.02	0.31	1.29
42	44	15	14.82	14.63	14.5	-0.18	-0.37	-0.5
43	45	6.3	5.92	5.17	4.63	-0.38	-1.13	-1.67
44	46	9.5	13.99	14.5	14.86	4.49	5	5.36
45	47	9.7	10.29	9.96	9.73	0.59	0.26	0.03
46	48	9.7	10.29	9.96	9.73	0.59	0.26	0.03
47	49	3.4	-0.31	-0.89	-1.31	-3.71	-4.29	-4.71
48	50	13.7	7.77	7.74	7.71	-5.93	-5.96	-5.99
49	51	1.8	0.12	0.59	0.93	-1.68	-1.21	-0.87
50	52	6.8	9.34	10.46	11.28	2.54	3.66	4.48
51	53	3.5	3.35	3.23	3.14	-0.15	-0.27	-0.36
52	54	20.4	14.05	15.62	16.77	-6.35	-4.78	-3.63
53	55	1.6	1.54	1.88	2.14	-0.06	0.28	0.54
54	56	33.8	26.37	25.68	25.18	-7.43	-8.12	-8.62
55	57	14.4	13.77	12.23	11.1	-0.63	-2.17	-3.3
56	58	8.9	5.2	5.27	5.33	-3.7	-3.63	-3.57
57	59	2.9	3.35	3.13	2.96	0.45	0.23	0.06
58	60	24.7	23.32	25.25	26.66	-1.38	0.55	1.96
59	61	10.9	8.61	8.16	7.82	-2.29	-2.74	-3.08
60	62	13.2	13.24	12.69	12.29	0.04	-0.51	-0.91
61	63	3.9	4.19	3.91	3.7	0.29	0.01	-0.2
62	64	17.2	16.28	18.7	20.46	-0.92	1.5	3.26
63	65	10.4	6.31	4.86	3.8	-4.09	-5.54	-6.6
64	66	9.9	6.96	7.78	8.38	-2.94	-2.12	-1.52
65	67	8.9	6.55	7.22	7.71	-2.35	-1.68	-1.19
66	68	22	21.27	21.27	21.27	-0.73	-0.73	-0.73
67	69	9.8	6.76	7.96	8.82	-3.04	-1.84	-0.98
68	70	19.4	18.86	18.94	18.99	-0.54	-0.46	-0.41
69	71	11.3	10.65	11.14	11.5	-0.65	-0.16	0.2
70	72	17.8	13.26	14.91	16.1	-4.54	-2.89	-1.7
71	73	13.9	13.17	13.4	13.56	-0.73	-0.5	-0.34
72	74	16.9	13.16	14.1	14.78	-3.74	-2.8	-2.12
73	75	39.7	38.93	39.37	39.69	-0.77	-0.33	-0.01
74	76	39.7	38.93	39.37	39.69	-0.77	-0.33	-0.01
75	2.49 = ( -4.89 percent) ( 76.00)

## Sheet: BH76_PBE_sosex8
0	2	82.6	85.12	87.9	89.93	2.52	5.3	7.33
1	3	42.1	43.68	42.95	42.42	1.58	0.85	0.32
2	4	42.1	43.68	42.95	42.42	1.58	0.85	0.32
3	5	17.8	17.77	17.72	17.68	-0.03	-0.08	-0.12
4	6	17.8	17.77	17.72	17.68	-0.03	-0.08	-0.12
5	7	30.5	35.08	34.32	33.77	4.58	3.82	3.27
6	8	56.9	47.83	47.27	46.86	-9.07	-9.63	-10.04
7	9	1.5	10.84	14.78	17.65	9.34	13.28	16.15
8	10	104.8	104.65	103.19	102.13	-0.15	-1.61	-2.67
9	11	7.1	9.23	8.19	7.43	2.13	1.09	0.33
10	12	59.8	67.97	63.44	60.13	8.17	3.64	0.33
11	13	-0.6	-13.35	-15	-16.19	-12.75	-14.4	-15.59
12	14	-0.6	-13.35	-15	-16.19	-12.75	-14.4	-15.59
13	15	13.4	2.7	1.28	0.24	-10.7	-12.12	-13.16
14	16	13.4	2.7	1.28	0.24	-10.7	-12.12	-13.16
15	17	2.5	-11.38	-14.25	-16.35	-13.88	-16.75	-18.85
16	18	2.5	-11.38	-14.25	-16.35	-13.88	-16.75	-18.85
17	19	13.5	0.7	-0.08	-0.65	-12.8	-13.58	-14.15
18	20	13.5	0.7	-0.08	-0.65	-12.8	-13.58	-14.15
19	21	-12.3	-12.23	-13.49	-14.42	0.07	-1.19	-2.12
20	22	19.8	27.47	26.25	25.36	7.67	6.45	5.56
21	23	3.5	4.14	3.58	3.17	0.64	0.08	-0.33
22	24	29.6	39.02	39.35	39.59	9.42	9.75	9.99
23	25	-2.7	-6.07	-5.51	-5.11	-3.37	-2.81	-2.41
24	26	17.6	15.36	14.55	13.95	-2.24	-3.05	-3.65
25	27	11	10.98	11.4	11.7	-0.02	0.4	0.7
26	28	47.7	62.89	61.57	60.61	15.19	13.87	12.91
27	29	14.6	20.19	23.78	26.39	5.59	9.18	11.79
28	30	10.9	13.54	13.59	13.63	2.64	2.69	2.73
29	31	3.2	1.13	-0.06	-0.93	-2.07	-3.26	-4.13
30	32	22.8	25.8	26.08	26.27	3	3.28	3.47
31	33	2	5.19	8.85	11.52	3.19	6.85	9.52
32	34	42	46.39	45.78	45.34	4.39	3.78	3.34
33	35	6.4	4.39	7.45	9.68	-2.01	1.05	3.28
34	36	33	45.98	44.92	44.16	12.98	11.92	11.16
35	37	48.1	41.89	41.97	42.03	-6.21	-6.13	-6.07
36	38	33	30.16	29.95	29.8	-2.84	-3.05	-3.2
37	39	6.1	6.33	5.55	4.98	0.23	-0.55	-1.12
38	40	8	3.84	1.8	0.31	-4.16	-6.2	-7.69
39	41	5.2	1.55	0.68	0.06	-3.65	-4.52	-5.14
40	42	21.6	21.09	20.05	19.3	-0.51	-1.55	-2.3
41	43	11.9	8.94	9.25	9.47	-2.96	-2.65	-2.43
42	44	15	20.91	18.35	16.48	5.91	3.35	1.48
43	45	6.3	6.38	3.29	1.04	0.08	-3.01	-5.26
44	46	9.5	13.96	13.56	13.27	4.46	4.06	3.77
45	47	9.7	8.99	8.25	7.7	-0.71	-1.45	-2
46	48	9.7	8.99	8.25	7.7	-0.71	-1.45	-2
47	49	3.4	0.26	-1.01	-1.93	-3.14	-4.41	-5.33
48	50	13.7	10.11	9.21	8.55	-3.59	-4.49	-5.15
49	51	1.8	-0.23	-0.57	-0.81	-2.03	-2.37	-2.61
50	52	6.8	9.24	4.78	1.53	2.44	-2.02	-5.27
51	53	3.5	4.15	7.7	10.29	0.65	4.2	6.79
52	54	20.4	8.47	8.72	8.91	-11.93	-11.68	-11.49
53	55	1.6	4.79	4.62	4.5	3.19	3.02	2.9
54	56	33.8	38.21	37.25	36.54	4.41	3.45	2.74
55	57	14.4	20.42	16.99	14.49	6.02	2.59	0.09
56	58	8.9	7.19	6.7	6.35	-1.71	-2.2	-2.55
57	59	2.9	0.96	0.27	-0.23	-1.94	-2.63	-3.13
58	60	24.7	17.73	18.61	19.25	-6.97	-6.09	-5.45
59	61	10.9	12.11	11.3	10.71	1.21	0.4	-0.19
60	62	13.2	13.37	12.49	11.84	0.17	-0.71	-1.36
61	63	3.9	2.59	1.88	1.36	-1.31	-2.02	-2.54
62	64	17.2	8.92	10.09	10.93	-8.28	-7.11	-6.27
63	65	10.4	14.51	12.34	10.77	4.11	1.94	0.37
64	66	9.9	10.74	7.41	4.97	0.84	-2.49	-4.93
65	67	8.9	5.17	4.98	4.85	-3.73	-3.92	-4.05
66	68	22	23.65	21.08	19.2	1.65	-0.92	-2.8
67	69	9.8	-3.23	-3.28	-3.32	-13.03	-13.08	-13.12
68	70	19.4	18.51	22.05	24.63	-0.89	2.65	5.23
69	71	11.3	9.37	13.16	15.93	-1.93	1.86	4.63
70	72	17.8	3.84	3.97	4.06	-13.96	-13.83	-13.74
71	73	13.9	15.28	12.88	11.13	1.38	-1.02	-2.77
72	74	16.9	13	12.93	12.88	-3.9	-3.97	-4.02
73	75	39.7	25.22	24.61	24.16	-14.48	-15.09	-15.54
74	76	39.7	25.22	24.61	24.16	-14.48	-15.09	-15.54
75	5.91 = ( 10.34 percent) ( 76.00)

## Sheet: BH76_PBE_sossx8
0	2	82.6	81.9	84.65	86.66	-0.7	2.05	4.06
1	3	42.1	36.4	35.89	35.52	-5.7	-6.21	-6.58
2	4	42.1	36.4	35.89	35.52	-5.7	-6.21	-6.58
3	5	17.8	14.77	14.9	14.98	-3.03	-2.9	-2.82
4	6	17.8	14.77	14.9	14.98	-3.03	-2.9	-2.82
5	7	30.5	26.14	25.5	25.04	-4.36	-5	-5.46
6	8	56.9	43.31	43.36	43.39	-13.59	-13.54	-13.51
7	9	1.5	2.05	5.62	8.22	0.55	4.12	6.72
8	10	104.8	92.63	91.79	91.17	-12.17	-13.01	-13.63
9	11	7.1	-0.85	-1.7	-2.31	-7.95	-8.8	-9.41
10	12	59.8	57.72	54.58	52.29	-2.08	-5.22	-7.51
11	13	-0.6	-14.93	-15.38	-15.71	-14.33	-14.78	-15.11
12	14	-0.6	-14.93	-15.38	-15.71	-14.33	-14.78	-15.11
13	15	13.4	2.97	2.04	1.36	-10.43	-11.36	-12.04
14	16	13.4	2.97	2.04	1.36	-10.43	-11.36	-12.04
15	17	2.5	-9.65	-12.71	-14.95	-12.15	-15.21	-17.45
16	18	2.5	-9.65	-12.71	-14.95	-12.15	-15.21	-17.45
17	19	13.5	2.32	2.27	2.24	-11.18	-11.23	-11.26
18	20	13.5	2.32	2.27	2.24	-11.18	-11.23	-11.26
19	21	-12.3	-17.24	-17.63	-17.92	-4.94	-5.33	-5.62
20	22	19.8	17.02	15.44	14.29	-2.78	-4.36	-5.51
21	23	3.5	1.85	1.35	0.98	-1.65	-2.15	-2.52
22	24	29.6	28.56	29.53	30.24	-1.04	-0.07	0.64
23	25	-2.7	-10.82	-8.94	-7.56	-8.12	-6.24	-4.86
24	26	17.6	8.52	8.55	8.58	-9.08	-9.05	-9.02
25	27	11	6.91	7.81	8.47	-4.09	-3.19	-2.53
26	28	47.7	52.15	50.19	48.76	4.45	2.49	1.06
27	29	14.6	16.96	20.3	22.74	2.36	5.7	8.14
28	30	10.9	11.4	11.52	11.6	0.5	0.62	0.7
29	31	3.2	0.91	-0.15	-0.93	-2.29	-3.35	-4.13
30	32	22.8	25.01	25.24	25.41	2.21	2.44	2.61
31	33	2	5.02	8.31	10.72	3.02	6.31	8.72
32	34	42	42.19	41.52	41.03	0.19	-0.48	-0.97
33	35	6.4	6	8.93	11.07	-0.4	2.53	4.67
34	36	33	37.9	36.6	35.66	4.9	3.6	2.66
35	37	48.1	42.93	43.15	43.31	-5.17	-4.95	-4.79
36	38	33	29.36	29.29	29.25	-3.64	-3.71	-3.75
37	39	6.1	2.03	1.18	0.56	-4.07	-4.92	-5.54
38	40	8	8.47	8	7.65	0.47	0	-0.35
39	41	5.2	0.96	0.28	-0.21	-4.24	-4.92	-5.41
40	42	21.6	15.11	14.07	13.31	-6.49	-7.53	-8.29
41	43	11.9	8.46	9.07	9.51	-3.44	-2.83	-2.39
42	44	15	16.48	14.64	13.29	1.48	-0.36	-1.71
43	45	6.3	3.93	1.76	0.17	-2.37	-4.54	-6.13
44	46	9.5	10.06	9.97	9.91	0.56	0.47	0.41
45	47	9.7	7.79	7.1	6.59	-1.91	-2.6	-3.11
46	48	9.7	7.79	7.1	6.59	-1.91	-2.6	-3.11
47	49	3.4	-7.52	-8.36	-8.97	-10.92	-11.76	-12.37
48	50	13.7	0.96	0.42	0.03	-12.74	-13.28	-13.67
49	51	1.8	-1.97	-2.07	-2.15	-3.77	-3.87	-3.95
50	52	6.8	12.48	10.31	8.73	5.68	3.51	1.93
51	53	3.5	3.05	6.39	8.82	-0.45	2.89	5.32
52	54	20.4	6.83	7.44	7.88	-13.57	-12.96	-12.52
53	55	1.6	-0.97	-0.96	-0.95	-2.57	-2.56	-2.55
54	56	33.8	25.49	24.25	23.35	-8.31	-9.55	-10.45
55	57	14.4	14.62	12.06	10.19	0.22	-2.34	-4.21
56	58	8.9	3.18	2.97	2.81	-5.72	-5.93	-6.09
57	59	2.9	0.08	-0.52	-0.95	-2.82	-3.42	-3.85
58	60	24.7	19.35	20.6	21.52	-5.35	-4.1	-3.18
59	61	10.9	6.84	6.07	5.51	-4.06	-4.83	-5.39
60	62	13.2	10.27	9.59	9.1	-2.93	-3.61	-4.1
61	63	3.9	1.28	0.63	0.15	-2.62	-3.27	-3.75
62	64	17.2	12.9	14.6	15.84	-4.3	-2.6	-1.36
63	65	10.4	-2.12	-3.73	-4.91	-12.52	-14.13	-15.31
64	66	9.9	0.88	-0.44	-1.41	-9.02	-10.34	-11.31
65	67	8.9	3.33	3.5	3.62	-5.57	-5.4	-5.28
66	68	22	20.23	18.57	17.35	-1.77	-3.43	-4.65
67	69	9.8	-1.33	-0.96	-0.69	-11.13	-10.76	-10.49
68	70	19.4	17.92	21.28	23.73	-1.48	1.88	4.33
69	71	11.3	9.46	13.11	15.77	-1.84	1.81	4.47
70	72	17.8	4.76	5.37	5.82	-13.04	-12.43	-11.98
71	73	13.9	12.35	10.88	9.82	-1.55	-3.02	-4.08
72	74	16.9	9.99	10.32	10.56	-6.91	-6.58	-6.34
73	75	39.7	27.94	27.43	27.06	-11.76	-12.27	-12.64
74	76	39.7	27.94	27.43	27.06	-11.76	-12.27	-12.64
75	6.66 = ( 11.16 percent) ( 76.00)

## Sheet: DARC_PBE0_rpa8
0	2	-60.8	-65.85	-62.19	-59.51	-5.05	-1.39	1.29
1	3	-29.9	-37.04	-34.6	-32.81	-7.14	-4.7	-2.91
2	4	-33.6	-39.83	-36.74	-34.49	-6.23	-3.14	-0.89
3	5	-37.6	-44.48	-43.19	-42.26	-6.88	-5.59	-4.66
4	6	-49	-55.38	-52.53	-50.44	-6.38	-3.53	-1.44
5	7	-14	-24.63	-21.26	-18.8	-10.63	-7.26	-4.8
6	8	-15.9	-26.55	-23.3	-20.93	-10.65	-7.4	-5.03
7	9	-16.8	-27.55	-23.64	-20.79	-10.75	-6.84	-3.99
8	10	-18.9	-29.57	-25.83	-23.11	-10.67	-6.93	-4.21
9	11	-31.7	-43.07	-39.1	-36.21	-11.37	-7.4	-4.51
10	12	-32.2	-43.42	-40.07	-37.62	-11.22	-7.87	-5.42
11	13	-34.2	-45.52	-41.81	-39.1	-11.32	-7.61	-4.9
12	14	-34.6	-45.72	-41.92	-39.15	-11.12	-7.32	-4.55
13	3.51 = ( -14.40 percent) ( 14.00)

## Sheet: DARC_PBE0_sossx8
0	2	-60.8	-61.65	-59.43	-57.81	-0.85	1.37	2.99
1	3	-29.9	-32.05	-30.76	-29.82	-2.15	-0.86	0.08
2	4	-33.6	-35.27	-33.49	-32.2	-1.67	0.11	1.4
3	5	-37.6	-39.47	-39.2	-39	-1.87	-1.6	-1.4
4	6	-49	-50.76	-49.29	-48.21	-1.76	-0.29	0.79
5	7	-14	-18.5	-16.66	-15.32	-4.5	-2.66	-1.32
6	8	-15.9	-20.51	-18.58	-17.18	-4.61	-2.68	-1.28
7	9	-16.8	-21.29	-19.05	-17.42	-4.49	-2.25	-0.62
8	10	-18.9	-23.43	-21.21	-19.58	-4.53	-2.31	-0.68
9	11	-31.7	-36.62	-34.42	-32.82	-4.92	-2.72	-1.12
10	12	-32.2	-37.06	-35.26	-33.96	-4.86	-3.06	-1.76
11	13	-34.2	-38.98	-37.01	-35.58	-4.78	-2.81	-1.38
12	14	-34.6	-39.27	-37.2	-35.7	-4.67	-2.6	-1.1
13	1.32 = ( -4.38 percent) ( 14.00)

[truncated: 47 more sheets: DARC_PBE_rpa8, DARC_PBE_sossx8, G21EA_PBE0HF50_rpa8, G21EA_PBE0HF50_sossx8, G21EA_PBE0_rpa8, G21EA_PBE0_sosex8, G21EA_PBE0_sossx8, G21EA_PBE_rpa8, G21EA_PBE_sossx8, G21IP_PBE0HF50_rpa8, G21IP_PBE0HF50_sossx8, G21IP_PBE0_rpa8, G21IP_PBE0_sosex8, G21IP_PBE0_sossx8, G21IP_PBE_rpa8, G21IP_PBE_sossx8, S66_results_sorted_dsd, S66_results_sorted_pbe0, S66_results_sorted_rpa_pbe, S66_results_sorted_rpa_pbe0 …]
